# Supplementary material for: A Novel Therapeutic Target for Small-Cell Lung Cancer: Tumor-Associated Repair-like Schwann Cells
Source: Cancers (Basel). 2022 Dec 12;14(24):6132. doi: 10.3390/cancers14246132 (PMC9776631; doi:10.3390/cancers14246132)
Supplement: Supplementary file 1 [file cancers-14-06132-s001.zip]

Archive with 1 entries (1 files):
- cancers-1851146-supplementary.pdf
